# Supplementary material for: Response of different cotton genotypes to salt stress and re-watering
Source: BMC Plant Biol. 2025 May 5;25:587. doi: 10.1186/s12870-025-06534-6 (PMC12051324; doi:10.1186/s12870-025-06534-6)
Supplement: Supplementary file 2 — Supplementary Material 2: Table S1. Growth traits and salt injury rates of different cotton genotypes under salt stress. Table S2. Names, annotations, and primers of randomly selected DEGs. Table S3. Epidermal structure of cotton seedling leaves under salt stress and re-watering. Table S4. Summary of RNA-Seq results under salt stress and re-watering conditions. [file 12870_2025_6534_MOESM2_ESM.xlsx]

## Sheet: Table S1
Table S1 Growth traits and salt-injury rates of different cotton materials under salt stress
Genotype	Treatment	height (cm)	Number of fruit branches	Number of effective fruit branches	Boll number	Effective boll number	Boll weight (g)	Lint percentage (%)
ST	normal	58.40±1.66	16.15±3.62	4.52±0.45	7.18±0.82	4.70±0.47	6.81±1.87	21.58±15.58
	stress	55.95±15.66	16.87±2.63	4.58±0.33	7.47±0.92	5.77±1.10	7.85±2.18	21.38±14.80
	salt-injury rate	0.042	-0.0444	-0.0148	-0.0394	-0.227	-0.1531	0.0091
SS	normal	76.57±9.78	17.25±2.59	4.73±0.98	8.33±0.58	5.91±1.04	9.25±4.03	22.25±16.70
	stress	39.03±15.25	14.98±2.81	4.22±0.19	5.15±0.96	2.52±0.74	8.35±1.15	22.02±16.19
	salt-injury rate	0.4902	0.1314	0.1092	0.382	0.5746	0.4196	0.0102

## Sheet: Table S2
Table S2 Names, annotations, and primers of randomly selected differential genes
Gene name	Gene annotation	Primer sequence
GH_A02G0373	Auxin-responsive protein IAA14	F:TGGCCACCAGTTCGATCTTATAG
		R:GGCATCGGATAACTTTTGGTAGC
GH_A04G1064	Fructose-1,6-bisphosphatase, chloroplastic	F:CATCGTTTCAATCACTACTCGCC
		R:GCTCCTTGTTTTGGACTTGTTGT
GH_D04G1247	Phenylalanine ammonia-lyase	F:CTACTACTGCTAAGGGTGGTGTC
		R:CTGTACTCGGCTACCATACGTTT
GH_D02G1331	Phosphoethanolamine N-methyltransferase 1	F:TCAGGGAGTCTTGCTTTCATCAA
		R:TATTTCAGTCCTCAGGTCACGTG
GH_A05G4342	Probable protein phosphatase 2C 51	F:TGGGATTGATTGGGGAAGAACAA
		R:CCCCTCGATAAAACAGCTCTTGA
GH_D09G1608	Phenylalanine ammonia-lyase	F:GCAGCACAACCAAGATGTTAACT
		R:TGTGCTCCTCAAATTCTCTTCCA
GH_D13G1853	5-methyltetrahydropteroyltriglutamate--homocysteine methyltransferase	F:TTACTATGACCAGGTGCTCGATG
		R:GGCCATGGAGAAGTAAGTGTCAA
GH_A08G0887	Organic cation/carnitine transporter 7	F:AAGCTGTTAAGTCTGAGTGGCAA
		R:GTTATCTGATAAAAGGCCCCATGT
GH_A10G0617	Inorganic pyrophosphatase 2	F:CTCAGGGTGGTTAGTGATGCAAA
		R:TCATCGACAAAGCTAGGATTGGA
GH_A12G1974	NAC domain-containing protein 100	F:GGAAAGCGAAAATGGGTGAGAAA
		R:TCATCCCAACCAATGATTTCCCT
GhUBQ7	encodes a ubiquitin-like protein that contains tandem repeats of the ubiquitin coding region, but at least one repeat per gene encodes a protein with amino acid substitutions.	F:GAAGGCATTCCACCTGACCAAC
		R:CTTGACCTTCTTCTTCTTGTGCTTG

## Sheet: Table S3
Table S3 Epidermal structure of cotton genotypes leaves under salt stress and re-watering
	Genotype	Treatment	Thickness of leaf/(μm)	Thickness of palisade tissue/(μm)	Thickness of spongy tissue/(μm)	Thickness of upper epidermis/(μm)	Thickness of lower epidermis/(μm)
	ST	CK	246.38±4.07a	86.00±2.94a	108.99±2.94ab	28.54±4.06ab	21.87±2.71a
		NaCl	206.54±25.05ab	88.87±12.92ab	88.87±12.92abc	25.77±2.18a	18.62±1.74abc
		RW	248.67±56.35a	112.71±37.92a	112.71±37.92a	29.19±2.04a	16.21±2.90c
	SS	CK	247.17±23.64a	111.30±15.61a	111.30±15.61a	25.19±4.31b	20.66±1.24ab
		NaCl	167.01±31.27b	65.55±11.22b	65.55±11.22bc	25.58±1.06ab	18.27±2.12abc
		RW	176.47±11.23b	75.09±6.78b	75.09±6.78c	25.60±7,77ab	16.66±1.94bc

## Sheet: Table S4
Table S4 Summary of RNA-Seq Results under salt stress and re-watering
Sample	Total Reads	Mapped Reads	Uniq Mapped Reads	Multiple Map Reads	GC Content	%≥Q30
ST-CK1	44358678	42,489,879 (95.79%)	39,919,075 (89.99%)	2,570,804 (5.80%)	0.4521	0.9411
ST-CK2	41921050	40,089,265 (95.63%)	37,696,126 (89.92%)	2,393,139 (5.71%)	0.4485	0.9374
ST-CK3	39324536	37,620,821 (95.67%)	35,319,652 (89.82%)	2,301,169 (5.85%)	0.4528	0.9364
ST-NaCl1	51810620	48,827,829 (94.24%)	45,617,273 (88.05%)	3,210,556 (6.20%)	0.4494	0.9455
ST-NaCl2	59354610	55,986,584 (94.33%)	52,525,831 (88.49%)	3,460,753 (5.83%)	0.4411	0.9311
ST-NaCl3	50818510	48,042,891 (94.54%)	45,452,317 (89.44%)	2,590,574 (5.10%)	0.4405	0.9315
ST-RW1	44738464	42,081,231 (94.06%)	39,126,605 (87.46%)	2,954,626 (6.60%)	0.4528	0.9272
ST-RW2	48993686	47,186,443 (96.31%)	44,995,988 (91.84%)	2,190,455 (4.47%)	0.4377	0.9345
ST-RW3	49288652	46,758,679 (94.87%)	44,270,625 (89.82%)	2,488,054 (5.05%)	0.4474	0.917
SS-CK1	39255302	37,256,761 (94.91%)	34,514,820 (87.92%)	2,741,941 (6.98%)	0.4426	0.9342
SS-CK2	43165862	40,790,576 (94.50%)	37,885,642 (87.77%)	2,904,934 (6.73%)	0.4554	0.9372
SS-CK3	48447574	46,283,421 (95.53%)	43,259,788 (89.29%)	3,023,633 (6.24%)	0.4481	0.947
SS-NaCl1	47990684	45,451,924 (94.71%)	42,435,638 (88.42%)	3,016,286 (6.29%)	0.4496	0.9375
SS-NaCl2	47099968	45,319,272 (96.22%)	42,852,821 (90.98%)	2,466,451 (5.24%)	0.4383	0.9325
SS-NaCl3	49653882	47,149,700 (94.96%)	44,136,149 (88.89%)	3,013,551 (6.07%)	0.449	0.9448
SS-RW1	52351794	49,880,129 (95.28%)	47,070,770 (89.91%)	2,809,359 (5.37%)	0.4475	0.9283
SS-RW2	54423284	51,930,629 (95.42%)	49,215,451 (90.43%)	2,715,178 (4.99%)	0.4445	0.9312
SS-RW3	42718244	41,265,627 (96.60%)	39,412,633 (92.26%)	1,852,994 (4.34%)	0.4347	0.9386

## Sheet: Table S5
Table S5 Software List
Tools	Description	Linkages
HISAT2	A spliced read mapper for RNA-Seq	http://ccb.jhu.edu/software/hisat2/index.shtml
StringTie	Transcript assembly for RNA-Seq	https://ccb.jhu.edu/software/stringtie/index.shtml
BLAST	Basic Local Alignment Search Tool	http://blast.ncbi.nlm.nih.gov/Blast.cgi
DESeq	An R package for RNA-Seq Differential Expression Analysis based on a model using the negative binomial distribution	http://www.bioconductor.org/packages/release/bioc/html/DESeq.html
EBSeq	An R package for RNA-Seq Differential Expression Analysis based on Bayesian approach	https://www.biostat.wisc.edu/~kendzior/EBSEQ/
Cytoscape	An open source software platform for visualizing complex networks	http://www.cytoscape.org/
topGO	An R package for gene ontology enrichment analysis	#
KOBAS	We used KOBAS software to test the statistical enrichment of differential expression genes in KEGG pathways.	http://kobas.cbi.pku.edu.cn/index.php
Primer design	Design the qRT‒PCR primers	https://www.primer3plus.com
WGCNA	WGCNA is a systems biology approach to characterize the association patterns of genes across samples, which can be used to identify highly synergistic sets of genes and to identify candidate genes based on gene set end-connectivity and gene set-phenotype associations.	www.biocloud.net
